# Supplementary material for: Biomonitoring-Based Risk Assessment of Pyrethroid Exposure in the U.S. Population: Application of High-Throughput and Physiologically Based Kinetic Models
Source: Toxics. 2025 Mar 16;13(3):216. doi: 10.3390/toxics13030216 (PMC11945574; doi:10.3390/toxics13030216)
Supplement: Supplementary file 1 [file toxics-13-00216-s001.zip]

Archive with 1 entries (1 files):
- toxics-3511523-supplementary.xlsx
