# Supplementary material for: Biomonitoring-Based Risk Assessment of Pyrethroid Exposure in the U.S. Population: Application of High-Throughput and Physiologically Based Kinetic Models
Source: Toxics. 2025 Mar 16;13(3):216. doi: 10.3390/toxics13030216 (PMC11945574; doi:10.3390/toxics13030216)
Supplement: Supplementary file 1 [file toxics-13-00216-s001.zip › toxics-3511523-supplementary.xlsx]

## Sheet: toxics-3511523-supplementary
source	approach	compound	predictor	exposure	quantile	population	concentration	PAD	%PAD
Aylward et al. 2018	Dietary Exposure Evaluation Model	Deltamethrin	Food consumption	Chronic	Upper	Total	1.9e-06	0.0149	0.0128
Aylward et al. 2018	Dietary Exposure Evaluation Model	Permethrin	Food consumption	Chronic	Upper	Total	0.0018	0.44	0.4091
Aylward et al. 2018	Dietary Exposure Evaluation Model	Cypermethrin	Food consumption	Chronic	Upper	Total	0.00061	0.0716	0.852
EPA 2023	Dietary Exposure Evaluation Model	Deltamethrin	Food consumption	Chronic	Median	1- 2 yrs	0.000596	0.0149	4
EPA 2023	Dietary Exposure Evaluation Model	Deltamethrin	Food consumption	Acute	Median	1- 2 yrs	0.003588	0.0149	24.0805
EPA 2023	Dietary Exposure Evaluation Model	Deltamethrin	Food consumption	Chronic	Median	6- 12 yrs	0.000323	0.0149	2.1678
EPA 2023	Dietary Exposure Evaluation Model	Deltamethrin	Food consumption	Acute	Median	6- 12 yrs	0.002325	0.0149	15.604
EPA	Dietary Exposure Evaluation Model	Cyfluthrin	Food consumption	Chronic	Median	6- 12 yrs	0.000921	0.0117	7.8718
EPA	Dietary Exposure Evaluation Model	Cyfluthrin	Food consumption	Acute	Median	6- 12 yrs	0.00239	0.0117	20.4274
EPA	Dietary Exposure Evaluation Model	Permethrin	Food consumption	Chronic	Median	6- 12 yrs	0.00109	0.44	0.2477
EPA	Dietary Exposure Evaluation Model	Permethrin	Food consumption	Acute	Median	6- 12 yrs	0.0265	0.44	6.0227
EPA	Dietary Exposure Evaluation Model	Cypermethrin	Food consumption	Chronic	Median	6- 12 yrs	0.000294	0.0716	0.4106
EPA	Dietary Exposure Evaluation Model	Cypermethrin	Food consumption	Acute	Median	6- 12 yrs	0.01256	0.0716	17.5419
EPA 2023	Dietary Exposure Evaluation Model	Deltamethrin	Food consumption	Chronic	Median	3- 5 yrs	0.000544	0.0149	3.651
EPA 2023	Dietary Exposure Evaluation Model	Deltamethrin	Food consumption	Acute	Median	3- 5 yrs	0.0039	0.0149	26.1745
EPA	Dietary Exposure Evaluation Model	Cyfluthrin	Food consumption	Chronic	Median	3- 5 yrs	0.00157	0.0117	13.4188
EPA	Dietary Exposure Evaluation Model	Cyfluthrin	Food consumption	Acute	Median	3- 5 yrs	0.003227	0.0117	27.5812
EPA	Dietary Exposure Evaluation Model	Permethrin	Food consumption	Chronic	Median	3- 5 yrs	0.00222	0.44	0.5045
EPA	Dietary Exposure Evaluation Model	Permethrin	Food consumption	Acute	Median	3- 5 yrs	0.041856	0.44	9.5127
EPA	Dietary Exposure Evaluation Model	Cypermethrin	Food consumption	Chronic	Median	3- 5 yrs	0.000544	0.0716	0.7598
EPA	Dietary Exposure Evaluation Model	Cypermethrin	Food consumption	Acute	Median	3- 5 yrs	0.022196	0.0716	31
Stanfield et al. 2022	High-throughput model	Deltamethrin	Biomonitoring	Chronic	Median	6- 11 yrs	1.98e-05	0.0149	0.1329
Stanfield et al. 2022	High-throughput model	Deltamethrin	Biomonitoring	Chronic	Upper	6- 11 yrs	4.38e-05	0.0149	0.294
Stanfield et al. 2022	High-throughput model	Cyfluthrin	Biomonitoring	Chronic	Median	6- 11 yrs	9.37e-07	0.0117	0.008
Stanfield et al. 2022	High-throughput model	Cyfluthrin	Biomonitoring	Chronic	Upper	6- 11 yrs	1.76e-06	0.0117	0.015
Stanfield et al. 2022	High-throughput model	Permethrin	Biomonitoring	Chronic	Median	6- 11 yrs	1.49e-06	0.44	0.0003
Stanfield et al. 2022	High-throughput model	Permethrin	Biomonitoring	Chronic	Upper	6- 11 yrs	2.19e-05	0.44	0.005
Stanfield et al. 2022	High-throughput model	Cypermethrin	Biomonitoring	Chronic	Median	6- 11 yrs	1.54e-06	0.0716	0.0022
Stanfield et al. 2022	High-throughput model	Cypermethrin	Biomonitoring	Chronic	Upper	6- 11 yrs	2.39e-05	0.0716	0.0334
This study	Physiologically based kinetic model	Deltamethrin	Biomonitoring	Acute	Median	6- 11 yrs	5.51e-05	0.0149	0.3698
This study	Physiologically based kinetic model	Deltamethrin	Biomonitoring	Acute	Upper	6- 11 yrs	6.34e-05	0.0149	0.4255
This study	Physiologically based kinetic model	Cyfluthrin	Biomonitoring	Acute	Median	6- 11 yrs	4.33e-05	0.0117	0.3701
This study	Physiologically based kinetic model	Cyfluthrin	Biomonitoring	Acute	Upper	6- 11 yrs	5.11e-05	0.0117	0.4368
This study	Physiologically based kinetic model	Permethrin	Biomonitoring	Acute	Median	6- 11 yrs	0.00178	0.44	0.4045
This study	Physiologically based kinetic model	Permethrin	Biomonitoring	Acute	Upper	6- 11 yrs	0.00227	0.44	0.5159
This study	Physiologically based kinetic model	Cypermethrin	Biomonitoring	Acute	Median	6- 11 yrs	0.000178	0.0716	0.2486
This study	Physiologically based kinetic model	Cypermethrin	Biomonitoring	Acute	Upper	6- 11 yrs	0.000227	0.0716	0.317
This study	Physiologically based kinetic model	Cyfluthrin	Biomonitoring	Acute	Median	< 6 yrs	0.000101	0.0117	0.8632
This study	Physiologically based kinetic model	Cyfluthrin	Biomonitoring	Acute	Upper	< 6 yrs	0.000125	0.0117	1.0684
This study	Physiologically based kinetic model	Permethrin	Biomonitoring	Acute	Median	< 6 yrs	0.00519	0.44	1.1795
This study	Physiologically based kinetic model	Permethrin	Biomonitoring	Acute	Upper	< 6 yrs	0.0068	0.44	1.5455
This study	Physiologically based kinetic model	Cypermethrin	Biomonitoring	Acute	Median	< 6 yrs	0.000519	0.0716	0.7249
This study	Physiologically based kinetic model	Cypermethrin	Biomonitoring	Acute	Upper	< 6 yrs	0.00068	0.0716	0.9497
Comptox dashboard	Systematic Empirical Evaluation of Models	Deltamethrin	Multi-pathway	Chronic	Median	6- 11 yrs	2.99e-06	0.0149	0.0201
Comptox dashboard	Systematic Empirical Evaluation of Models	Deltamethrin	Multi-pathway	Chronic	Upper	6- 11 yrs	0.000567	0.0149	3.8054
Comptox dashboard	Systematic Empirical Evaluation of Models	Deltamethrin	Multi-pathway	Chronic	Median	Total	2.39e-07	0.0149	0.0016
Comptox dashboard	Systematic Empirical Evaluation of Models	Deltamethrin	Multi-pathway	Chronic	Upper	Total	1.33e-05	0.0149	0.0893
Comptox dashboard	Systematic Empirical Evaluation of Models	Cyfluthrin	Multi-pathway	Chronic	Median	6- 11 yrs	2.73e-06	0.0117	0.0233
Comptox dashboard	Systematic Empirical Evaluation of Models	Cyfluthrin	Multi-pathway	Chronic	Upper	6- 11 yrs	0.000301	0.0117	2.5726
Comptox dashboard	Systematic Empirical Evaluation of Models	Cyfluthrin	Multi-pathway	Chronic	Median	Total	2.33e-07	0.0117	0.002
Comptox dashboard	Systematic Empirical Evaluation of Models	Cyfluthrin	Multi-pathway	Chronic	Upper	Total	9.78e-06	0.0117	0.0836
Comptox dashboard	Systematic Empirical Evaluation of Models	Permethrin	Multi-pathway	Chronic	Median	6- 11 yrs	2.65e-06	0.44	0.0006
Comptox dashboard	Systematic Empirical Evaluation of Models	Permethrin	Multi-pathway	Chronic	Upper	6- 11 yrs	0.000278	0.44	0.0632
Comptox dashboard	Systematic Empirical Evaluation of Models	Permethrin	Multi-pathway	Chronic	Median	Total	4.96e-07	0.44	0.0001
Comptox dashboard	Systematic Empirical Evaluation of Models	Permethrin	Multi-pathway	Chronic	Upper	Total	1.16e-05	0.44	0.0026
Comptox dashboard	Systematic Empirical Evaluation of Models	Cypermethrin	Multi-pathway	Chronic	Median	6- 11 yrs	2.56e-06	0.0716	0.0036
Comptox dashboard	Systematic Empirical Evaluation of Models	Cypermethrin	Multi-pathway	Chronic	Upper	6- 11 yrs	0.000491	0.0716	0.6858
Comptox dashboard	Systematic Empirical Evaluation of Models	Cypermethrin	Multi-pathway	Chronic	Median	Total	2.69e-07	0.0716	0.0004
Comptox dashboard	Systematic Empirical Evaluation of Models	Cypermethrin	Multi-pathway	Chronic	Upper	Total	1.43e-05	0.0716	0.02
This study	Physiologically based kinetic model	Deltamethrin	Biomonitoring	Acute	Median	Total	2.15e-05	0.0149	0.1443
This study	Physiologically based kinetic model	Deltamethrin	Biomonitoring	Acute	Upper	Total	2.34e-05	0.0149	0.157
This study	Physiologically based kinetic model	Cyfluthrin	Biomonitoring	Acute	Median	Total	2.47e-05	0.0117	0.2111
This study	Physiologically based kinetic model	Cyfluthrin	Biomonitoring	Acute	Upper	Total	2.77e-05	0.0117	0.2368
This study	Physiologically based kinetic model	Cypermethrin	Biomonitoring	Acute	Median	Total	0.000214	0.0716	0.2989
This study	Physiologically based kinetic model	Cypermethrin	Biomonitoring	Acute	Upper	Total	0.000257	0.0716	0.3589
This study	Physiologically based kinetic model	Permethrin	Biomonitoring	Acute	Median	Total	0.00214	0.44	0.4864
This study	Physiologically based kinetic model	Permethrin	Biomonitoring	Acute	Upper	Total	0.00257	0.44	0.5841
